# Supplementary material for: Evaluating Cefoperazone-Induced Gut Metabolic Functional Changes in MR1-Deficient Mice
Source: Metabolites. 2022 Apr 22;12(5):380. doi: 10.3390/metabo12050380 (PMC9146321; doi:10.3390/metabo12050380)
Supplement: Supplementary file 1 [file metabolites-12-00380-s001.zip]

Archive with 1 entries (1 files):
- metabolites-1633073-supplementary.pdf
